# Supplementary material for: Determination of 2,4-Dichlorophenoxyacetic acid (2,4-D) in rat serum for pharmacokinetic studies with a simple HPLC method
Source: PLoS One. 2018 Jan 17;13(1):e0191149. doi: 10.1371/journal.pone.0191149 (PMC5771594; doi:10.1371/journal.pone.0191149)
Supplement: S1 Dataset — (XLS) [file pone.0191149.s002.xls]

## Sheet: Sheet1
Time	2,4-D	Serum concentration (mg/L)
（h）	mg/kg	1(♀)	2(♀)	3(♀)	4(♀)	5(♂)	6(♂)	7(♂)	8(♂)	Average	SD
0	300	ND	ND	ND	ND	ND	ND	ND	ND	ND	ND
	60	ND	ND	ND	ND	ND	ND	ND	ND	ND	ND
0.083	300	184.319	220.103	200.718	131.425	154.268	81.5176	99.9779	80.2348	144.07	54.5183
	60	70.2948	72.61	85.5691	58.5815	28.6628	26.8065	28.7803	66.1133	54.6773	23.2686
0.25	300	194.08	356.652	237.262	167.971	175.618	174.898	142.067	104.582	35.9909	75.97
	60	125.115	110.435	127.133	72.9461	35.9909	44.7187	51.1206	44.5114	76.4963	38.5631
0.5	300	276.924	479.957	74.6158	276.555	163.011	201.485	151.873	158.777	222.9	123.674
	60	194.41	134.922	157.256	101.728	61.856	56.1105	68.829	138.06	114.147	50.1634
1	300	556.179	535.402	341.144	402.302	156.531	248.056	210.69	255.076	338.172	148.718
	60	245.912	161.606	219.045	155.352	154.891	70.1027	63.6469	95.2519	145.726	66.3812
2	300	522.637	656.926	594.848	406.119	204.603	359.558	357.689	290.735	424.14	154.89
	60	312.611	187.995	232.346	162.366	225.87	110.957	179.695	187.226	199.883	59.1139
4	300	525.96	584.469	541.959	355.078	271.82	527.142	440.009	320.683	445.89	116.928
	60	277.175	191.479	224.34	162.737	246.313	100.418	220.203	228.755	206.428	54.7404
8	300	635.77	662.46	682.261	468.764	459.337	611.872	618.832	390.186	566.185	109.757
	60	287.522	224.765	189.231	111.498	236.27	107.551	197.578	190.983	193.175	60.7086
24	300	505.179	594.312	320.444	393.302	493.689	178.482	102.839	345.146	366.674	167.106
	60	14.5419	144.927	18.3923	115.862	123.398	48.889	42.5783	14.0843	65.3342	54.0605
48	300	572.563	399.831	372.028	350.076	369.154	190.302	47.367	23.975	290.662	188.257
	60	7.4648	7.40579	7.47332	9.83582	6.96923	6.53128	6.1866	19.4649	8.91647	4.40001
72	300	92.8009	105.419	40.0206	30.7114	5.61701	7.00834	6.77907	5.3757	36.7165	40.7793
	60	5.056	4.88949	4.75432	4.78576	5.88411	5.64792	6.59709	6.22916	5.48048	0.710904
168	300	5.31075	4.59482	5.18872	4.83082	4.91701	7.20834	7.47907	5.1757	5.58815	1.10956
	60	ND	ND	ND	ND	5.26743	5.76678	5.45242	5.56789	5.51363	0.209274
